# Supplementary material for: Intrinsic Angiogenic Potential and Migration Capacity of Human Mesenchymal Stromal Cells Derived from Menstrual Blood and Bone Marrow
Source: Int J Mol Sci. 2020 Dec 15;21(24):9563. doi: 10.3390/ijms21249563 (PMC7765504; doi:10.3390/ijms21249563)
Supplement: Supplementary file 1 [file ijms-21-09563-s001.zip]

Archive with 6 entries (5 files):
- Suplementary Material/
- Suplementary Material/Figure S1 Umbilical cord vein endothelial cell lineage EA.Hy926 maintained morphology phenotype and functional.docx
- Suplementary Material/Figure S1.tif
- Suplementary Material/Table S1 Primers used in order to evaluate angiogenic-related molecules..doc
- Suplementary Material/Video S1 mbMSC migration on scratch wound.mp4
- Suplementary Material/Video S2 bmMSC migration on scratch wound.mp4
